# Supplementary material for: Optimal sample type and number vary in small shallow lakes when targeting non-native fish environmental DNA
Source: PeerJ. 2023 May 2;11:e15210. doi: 10.7717/peerj.15210 (PMC10162041; doi:10.7717/peerj.15210)
Supplement: Supplemental Information 2 — Each row corresponds to a single replicate. Each replicate was sampled in one of three lakes (Pounui, Tomarata, or Waitawa), in one of fourteen sites, using one of two methods (water or sediment). Sampling metadata (site coordinates, location, sediment depths) is provided. Normalised ddPCR concentrations are the values used in the study. Raw DNA concentrations from droplet digital PCR are also provided (Conc.uL_Perch or Conc.uL_Rudd) as well as the confidence intervals calculated by the QuantaSoft software. [file peerj-11-15210-s002.csv]

ID.Counts	Lake	SampleType	Site	Replicate	Binary_Perch_ddPCR	Binary_Rudd_ddPCR	Binary_Perch_metaB	Counts_Perch_metaB	Binary_Rudd_metaB	Counts_Rudd_metaB	Conc.uL_Perch	Conc.uL_Rudd	PoissonConfMax_Perch	PoissonConfMax_Rudd	PoissonConfMin_Perch	PoissonConfMin_Rudd	Sample.ID	Sampling_Date	Depth	Location	Easting	Northing	Sample.Amount.g.mL	Ext_Batch	Sediment.Content	Norm_Perch	Norm_Rudd	Sum_R	Sum_P
Pounui_Sediment_1_A	Pounui	Sediment	1	A	1	0	0	0	0	0	0.175370142	0	0.464846522	0.175136298	0.041618817	0	P1-1A	4/12/2018	6	Pelagic	175.11484	-41.344492	3.6445	2	0.290868375	61.89937862	0	0	2
Pounui_Sediment_1_B	Pounui	Sediment	1	B	1	0	NA	NA	0	0	0.130996024	0	0.386473626	0.168824141	0.028946852	0	P1-1B	4/12/2018	6	Pelagic	175.11484	-41.344492	5.518	2	0.290868375	30.53831063	0	0	2
Pounui_Sediment_2_A	Pounui	Sediment	2	A	1	0	0	0	0	0	0.453753978	0	0.849740565	0.169910371	0.205415428	0	P1-2A	4/12/2018	9.1	Pelagic	175.112378	-41.34451	5.2352	2	0.380461573	85.23961189	0	0	2
Pounui_Sediment_2_B	Pounui	Sediment	2	B	1	0	NA	NA	0	0	0.110570543	0	0.354194134	0.165638566	0.01675077	0	P1-2B	4/12/2018	9.1	Pelagic	175.112378	-41.34451	5.2591	2	0.380461573	20.67675155	0	0	2
Pounui_Sediment_3_A	Pounui	Sediment	3	A	1	0	0	0	0	0	0.11471606	0	0.367475033	0.171848834	0.017378764	0	P1-3A	4/12/2018	9.8	Pelagic	175.108635	-41.343677	4.7704	3	0.29021715	31.00355167	0	0	2
Pounui_Sediment_3_B	Pounui	Sediment	3	B	1	0	NA	NA	0	0	0.118006974	0	0.378018141	0.176778868	0.017877296	0	P1-3B	4/12/2018	9.8	Pelagic	175.108635	-41.343677	6.1075	3	0.29021715	24.91071657	0	0	2
Pounui_Sediment_4_A	Pounui	Sediment	4	A	0	0	1	13	0	0	0	0	0.178923607	0.178923607	0	0	P1-4A	4/12/2018	7.3	Pelagic	175.117242	-41.34517	3.6361	2	0.342530379	0	0	0	1
Pounui_Sediment_4_B	Pounui	Sediment	4	B	1	0	NA	NA	0	0	0.055194721	0	0.263633326	0.16537112	0.002318126	0	P1-4B	4/12/2018	7.3	Pelagic	175.117242	-41.34517	6.0636	2	0.342530379	9.943356214	0	0	1
Pounui_Sediment_5_A	Pounui	Sediment	5	A	0	0	1	7	0	0	0	0	0.16598177	0.16598177	0	0	P1-5A	4/12/2018	7.5	Pelagic	175.113287	-41.346492	5.431	2	0.277561149	0	0	0	1
Pounui_Sediment_5_B	Pounui	Sediment	5	B	1	0	NA	NA	0	0	0.170079842	0	0.450822055	0.169853047	0.04036339	0	P1-5B	4/12/2018	7.5	Pelagic	175.113287	-41.346492	5.9364	2	0.277561149	38.62211971	0	0	1
Pounui_Sediment_6_A	Pounui	Sediment	6	A	1	0	0	0	0	0	0.055142159	0	0.263382291	0.16521365	0.002315918	0	P1-6A	4/12/2018	8.4	Pelagic	175.115402	-41.346157	3.4346	2	0.291819699	20.58534218	0	0	2
Pounui_Sediment_6_B	Pounui	Sediment	6	B	1	0	NA	NA	0	0	0.081359919	0	0.301693097	0.160992943	0.009466802	0	P1-6B	4/12/2018	8.4	Pelagic	175.115402	-41.346157	5.6103	2	0.291819699	18.5940893	0	0	2
Pounui_Sediment_7_A	Pounui	Sediment	7	A	1	0	1	23	0	0	0.052817505	0	0.252277792	0.158248335	0.002218288	0	P1-7A	4/12/2018	5.3	Pelagic	175.111822	-41.347055	6.0064	2	0.249444197	13.19031967	0	0	2
Pounui_Sediment_7_B	Pounui	Sediment	7	B	1	0	NA	NA	0	0	0.245246217	0	0.532985151	0.146945387	0.086222745	0	P1-7B	4/12/2018	5.3	Pelagic	175.111822	-41.347055	6.2436	2	0.249444197	58.91948402	0	0	2
Pounui_Sediment_8_A	Pounui	Sediment	8	A	1	0	1	5	0	0	0.204612479	0	0.482482046	0.15325141	0.061738066	0	P1-8A	4/12/2018	2.1	Littoral	175.118063	-41.343082	6.5944	3	0.283261542	40.98588435	0	0	2
Pounui_Sediment_8_B	Pounui	Sediment	8	B	1	0	NA	NA	0	0	0.208114386	0	0.490740597	0.155874208	0.062794641	0	P1-8B	4/12/2018	2.1	Littoral	175.118063	-41.343082	5.095	3	0.283261542	53.95545928	0	0	2
Pounui_Sediment_9_A	Pounui	Sediment	9	A	1	0	1	76	0	0	0.467440784	0	0.846931577	0.155585229	0.222894147	0	P1-9A	4/12/2018	2.5	Littoral	175.112665	-41.342287	3.3153	1	0.261774744	201.5306564	0	0	2
Pounui_Sediment_9_B	Pounui	Sediment	9	B	1	0	NA	NA	0	0	1.883944154	0	2.570711613	0.156670988	1.332159519	0	P1-9B	4/12/2018	2.5	Littoral	175.112665	-41.342287	5.3339	1	0.261774744	504.8478452	0	0	2
Pounui_Sediment_10_A	Pounui	Sediment	10	A	1	0	1	13	0	0	0.262411743	0	0.570295334	0.157230094	0.092257299	0	P1-10A	4/12/2018	1.4	Littoral	175.109687	-41.343062	6.34	1	0.075226978	205.8664081	0	0	2
Pounui_Sediment_10_B	Pounui	Sediment	10	B	1	0	NA	NA	0	0	0.534346461	0	0.941360652	0.160064727	0.266020775	0	P1-10B	4/12/2018	1.4	Littoral	175.109687	-41.343062	6.2629	1	0.075226978	424.3643956	0	0	2
Pounui_Sediment_11_A	Pounui	Sediment	11	A	1	0	0	0	0	0	0.104213893	0	0.333829671	0.15611586	0.01578781	0	P1-11A	4/12/2018	1.8	Littoral	175.106802	-41.343132	4.1574	1	0.089655172	104.6149025	0	0	2
Pounui_Sediment_11_B	Pounui	Sediment	11	B	1	0	NA	NA	0	0	0.154328331	0	0.409065813	0.154122546	0.036625423	0	P1-11B	4/12/2018	1.8	Littoral	175.106802	-41.343132	6.2175	1	0.089655172	103.5904244	0	0	2
Pounui_Sediment_12_A	Pounui	Sediment	12	A	1	0	1	11	0	0	0.154790517	0	0.424673756	0.170089235	0.038380443	0	P1-12A	4/12/2018	2	Littoral	175.10938	-41.347377	5.0251	1	0.172661871	66.75261665	0	0	2
Pounui_Sediment_12_B	Pounui	Sediment	12	B	1	0	NA	NA	0	0	0.101080045	0	0.323790014	0.15142113	0.015313068	0	P1-12B	4/12/2018	2	Littoral	175.10938	-41.347377	5.5665	2	0.172661871	39.35064592	0	0	2
Pounui_Sediment_13_A	Pounui	Sediment	13	A	1	0	1	17	0	0	0.673853576	0	1.112843513	0.155263111	0.369068444	0	P1-13A	4/12/2018	2.1	Littoral	175.113687	-41.347213	6.2443	3	0.279262551	144.5886396	0	0	2
Pounui_Sediment_13_B	Pounui	Sediment	13	B	1	0	NA	NA	0	0	1.198951006	0	1.747228622	0.149602339	0.779578805	0	P1-13B	4/12/2018	2.1	Littoral	175.113687	-41.347213	5.5253	3	0.279262551	290.7354351	0	0	2
Pounui_Sediment_14_A	Pounui	Sediment	14	A	1	0	1	6	0	0	0.055185732	0	0.263590508	0.165344231	0.002317749	0	P1-14A	4/12/2018	1.5	Littoral	175.118412	-41.345638	5.5336	3	0.590820313	6.315805127	0	0	2
Pounui_Sediment_14_B	Pounui	Sediment	14	B	1	0	NA	NA	0	0	0.192223028	0	0.473919601	0.164184503	0.056671314	0	P1-14B	4/12/2018	1.5	Littoral	175.118412	-41.345638	7.2675	3	0.590820313	16.75058775	0	0	2
Pounui_Water_1_A	Pounui	Water	1	A	0	0	0	0	0	0	0	0	0.172707722	0.172707722	0	0	P1-1A-1	4/12/2018	6	Pelagic	175.11484	-41.344492	500	NA	0.290868375	0	0	0	0
Pounui_Water_1_B	Pounui	Water	1	B	0	0	NA	NA	0	0	0	0	0.168464839	0.168464839	0	0	P1-1B-1	4/12/2018	6	Pelagic	175.11484	-41.344492	500	NA	0.290868375	0	0	0	0
Pounui_Water_2_A	Pounui	Water	2	A	0	0	0	0	0	0	0	0	0.169371501	0.169371501	0	0	P1-2A-1	4/12/2018	9.1	Pelagic	175.112378	-41.34451	500	NA	0.380461573	0	0	0	0
Pounui_Water_2_B	Pounui	Water	2	B	0	0	NA	NA	0	0	0	0	0.162913069	0.162913069	0	0	P1-2B-1	4/12/2018	9.1	Pelagic	175.112378	-41.34451	500	NA	0.380461573	0	0	0	0
Pounui_Water_3_A	Pounui	Water	3	A	0	0	0	0	0	0	0	0	0.173123375	0.173123375	0	0	P1-3A-1	4/12/2018	9.8	Pelagic	175.108635	-41.343677	500	NA	0.29021715	0	0	0	0
Pounui_Water_3_B	Pounui	Water	3	B	0	0	NA	NA	0	0	0	0	0.156859234	0.156859234	0	0	P1-3B-1	4/12/2018	9.8	Pelagic	175.108635	-41.343677	500	NA	0.29021715	0	0	0	0
Pounui_Water_4_A	Pounui	Water	4	A	0	0	0	0	0	0	0	0	0.164671242	0.164671242	0	0	P1-4A-1	4/12/2018	7.3	Pelagic	175.117242	-41.34517	500	NA	0.342530379	0	0	0	0
Pounui_Water_4_B	Pounui	Water	4	B	0	0	NA	NA	0	0	0	0	0.159118146	0.159118146	0	0	P1-4B-1	4/12/2018	7.3	Pelagic	175.117242	-41.34517	500	NA	0.342530379	0	0	0	0
Pounui_Water_5_A	Pounui	Water	5	A	1	0	1	40	0	0	0.151415154	0	0.401343286	0.151213259	0.035934102	0	P1-5A-1	4/12/2018	7.5	Pelagic	175.113287	-41.346492	500	NA	0.277561149	0.113309007	0	0	2
Pounui_Water_5_B	Pounui	Water	5	B	1	0	NA	NA	0	0	0.152705759	0	0.404764533	0.152502134	0.036240373	0	P1-5B-1	4/12/2018	7.5	Pelagic	175.113287	-41.346492	500	NA	0.277561149	0.11427481	0	0	2
Pounui_Water_6_A	Pounui	Water	6	A	1	0	1	62	0	0	0.134358612	0	0.399728984	0.176725023	0.030240556	0	P1-6A-1	4/12/2018	8.4	Pelagic	175.115402	-41.346157	500	NA	0.291819699	0.100545028	0	0	1
Pounui_Water_6_B	Pounui	Water	6	B	0	0	NA	NA	0	0	0	0	0.165311277	0.165311277	0	0	P1-6B-1	4/12/2018	8.4	Pelagic	175.115402	-41.346157	500	NA	0.291819699	0	0	0	1
Pounui_Water_7_A	Pounui	Water	7	A	1	0	1	55	0	0	0.214420289	0	0.505612016	0.160597131	0.064697213	0	P1-7A-1	4/12/2018	5.3	Pelagic	175.111822	-41.347055	500	NA	0.249444197	0.16045785	0	0	2
Pounui_Water_7_B	Pounui	Water	7	B	1	0	NA	NA	0	0	0.103896379	0	0.332812458	0.1556402	0.015739711	0	P1-7B-1	4/12/2018	5.3	Pelagic	175.111822	-41.347055	500	NA	0.249444197	0.077749124	0	0	2
Pounui_Water_8_A	Pounui	Water	8	A	1	0	1	74	0	0	0.161444172	0	0.427929342	0.161228895	0.038314078	0	P1-8A-1	4/12/2018	2.1	Littoral	175.118063	-41.343082	500	NA	0.283261542	0.120814055	0	0	2
Pounui_Water_8_B	Pounui	Water	8	B	1	0	NA	NA	0	0	0.216143527	0	0.509933502	0.163143128	0.066370804	0	P1-8B-1	4/12/2018	2.1	Littoral	175.118063	-41.343082	500	NA	0.283261542	0.161747406	0	0	2
Pounui_Water_9_A	Pounui	Water	9	A	1	0	0	0	0	0	0.055933472	0	0.267162249	0.167584651	0.002349153	0	P1-9A-1	4/12/2018	2.5	Littoral	175.112665	-41.342287	500	NA	0.261774744	0.041856882	0	0	1
Pounui_Water_9_B	Pounui	Water	9	B	0	0	NA	NA	0	0	0	0	0.170970599	0.170970599	0	0	P1-9B-1	4/12/2018	2.5	Littoral	175.112665	-41.342287	500	NA	0.261774744	0	0	0	1
Pounui_Water_10_A	Pounui	Water	10	A	1	0	1	116	0	0	0.155607522	0	0.41245681	0.155400023	0.036928985	0	P1-10A-1	4/12/2018	1.4	Littoral	175.109687	-41.343062	500	NA	0.075226978	0.116446296	0	0	2
Pounui_Water_10_B	Pounui	Water	10	B	1	0	NA	NA	0	0	0.212033987	0	0.499984294	0.158809856	0.063977227	0	P1-10B-1	4/12/2018	1.4	Littoral	175.109687	-41.343062	500	NA	0.075226978	0.1586721	0	0	2
Pounui_Water_11_A	Pounui	Water	11	A	1	0	0	0	0	0	0.105319418	0	0.337371409	0.15777202	0.015955286	0	P1-11A-1	4/12/2018	1.8	Littoral	175.106802	-41.343132	500	NA	0.089655172	0.078814031	0	0	2
Pounui_Water_11_B	Pounui	Water	11	B	1	0	NA	NA	0	0	0.210084036	0	0.495385677	0.157349408	0.063388906	0	P1-11B-1	4/12/2018	1.8	Littoral	175.106802	-41.343132	500	NA	0.089655172	0.157212887	0	0	2
Pounui_Water_12_A	Pounui	Water	12	A	1	0	0	0	0	0	0.165655488	0	0.42591618	0.168126945	0.060542745	0	P1-12A-1	4/12/2018	2	Littoral	175.10938	-41.347377	500	NA	0.172661871	0.123965524	0	0	2
Pounui_Water_12_B	Pounui	Water	12	B	1	0	NA	NA	0	0	0.211253479	0	0.498143584	0.158225283	0.063741744	0	P1-12B-1	4/12/2018	2	Littoral	175.10938	-41.347377	500	NA	0.172661871	0.15808802	0	0	2
Pounui_Water_13_A	Pounui	Water	13	A	1	0	0	0	0	0	0.158586055	0	0.420352638	0.158374593	0.037635818	0	P1-13A-1	4/12/2018	2.1	Littoral	175.113687	-41.347213	500	NA	0.279262551	0.118675231	0	0	2
Pounui_Water_13_B	Pounui	Water	13	B	1	0	NA	NA	0	0	0.250862658	0	0.545192719	0.150310487	0.088197216	0	P1-13B-1	4/12/2018	2.1	Littoral	175.113687	-41.347213	500	NA	0.279262551	0.187728889	0	0	2
Pounui_Water_14_A	Pounui	Water	14	A	1	0	0	0	0	0	0.180377131	0	0.474727829	0.178260654	0.04487088	0	P1-14A-1	4/12/2018	1.5	Littoral	175.118412	-41.345638	500	NA	0.590820313	0.13498222	0	0	2
Pounui_Water_14_B	Pounui	Water	14	B	1	0	NA	NA	0	0	0.111906268	0	0.358473361	0.167639568	0.016953116	0	P1-14B-1	4/12/2018	1.5	Littoral	175.118412	-41.345638	500	NA	0.590820313	0.083743191	0	0	2
Tomarata_Sediment_1_A	Tomarata	Sediment	1	A	0	0	0	0	0	0	0	0	0.17683208	0.17683208	0	0	T1-1A	18/11/2018	2.8	Pelagic	174.647397	36.192425	2.3484	5	0.20148172	0	0	0	0
Tomarata_Sediment_1_B	Tomarata	Sediment	1	B	0	0	0	0	0	0	0	0	0.187319934	0.187319934	0	0	T1-1B	18/11/2018	2.8	Pelagic	174.647397	36.192425	5.9036	5	0.20148172	0	0	0	0
Tomarata_Sediment_2_A	Tomarata	Sediment	2	A	0	0	0	0	0	0	0	0	0.161030024	0.161030024	0	0	T1-2A	18/11/2018	2.7	Pelagic	174.648225	36.193903	5.9449	5	0.148903718	0	0	0	0
Tomarata_Sediment_2_B	Tomarata	Sediment	2	B	0	0	NA	NA	NA	NA	0	0	0.177293994	0.177293994	0	0	T1-2B	18/11/2018	2.7	Pelagic	174.648225	36.193903	6.9021	6	0.148903718	0	0	0	0
Tomarata_Sediment_3_A	Tomarata	Sediment	3	A	0	0	0	0	0	0	0	0	0.173140392	0.173140392	0	0	T1-3A	18/11/2018	3.7	Pelagic	174.650371	36.195467	4.0173	6	0.147827796	0	0	1	0
Tomarata_Sediment_3_B	Tomarata	Sediment	3	B	0	1	NA	NA	NA	NA	0	0.055036275	0.164896384	0.262876481	0	0.002311472	T1-3B	18/11/2018	3.7	Pelagic	174.650371	36.195467	5.2881	6	0.147827796	0	26.34258353	1	0
Tomarata_Sediment_4_A	Tomarata	Sediment	4	A	0	0	0	0	0	0	0	0	0.161813632	0.161813632	0	0	T1-4A	18/11/2018	2.9	Pelagic	174.653085	36.19456	5.1547	6	0.194408681	0	0	0	0
Tomarata_Sediment_4_B	Tomarata	Sediment	4	B	0	0	NA	NA	NA	NA	0	0	0.162215784	0.162215784	0	0	T1-4B	18/11/2018	2.9	Pelagic	174.653085	36.19456	4.3177	6	0.194408681	0	0	0	0
Tomarata_Sediment_5_A	Tomarata	Sediment	5	A	0	1	0	0	0	0	0	0.059939985	0.179589356	0.286300987	0	0.002517418	T1-5A	18/11/2018	3.1	Pelagic	174.651452	36.192695	4.9177	6	1.562859248	0	2.918097688	1	0
Tomarata_Sediment_5_B	Tomarata	Sediment	5	B	0	0	NA	NA	NA	NA	0	0	0.188391224	0.188391224	0	0	T1-5B	18/11/2018	3.1	Pelagic	174.651452	36.192695	2.4554	6	1.562859248	0	0	1	0
Tomarata_Sediment_6_A	Tomarata	Sediment	6	A	0	0	0	0	0	0	0	0	0.164717406	0.164717406	0	0	T1-6A	18/11/2018	5.1	Pelagic	174.650307	36.192335	4.72	6	0.536243585	0	0	1	0
Tomarata_Sediment_6_B	Tomarata	Sediment	6	B	0	1	NA	NA	NA	NA	0	0.079246751	0.176721533	0.314766029	0	0.007765732	T1-6B	18/11/2018	5.1	Pelagic	174.650307	36.192335	4.3595	6	0.536243585	0	12.68375279	1	0
Tomarata_Sediment_7_A	Tomarata	Sediment	7	A	0	0	0	0	0	0	0	0	0.156427622	0.156427622	0	0	T1-7A	18/11/2018	4	Pelagic	174.648156	36.191705	5.2096	6	0.317555802	0	0	1	0
Tomarata_Sediment_7_B	Tomarata	Sediment	7	B	0	1	NA	NA	NA	NA	0	0.14592064	0.172478944	0.41434785	0	0.033206728	T1-7B	18/11/2018	4	Pelagic	174.648156	36.191705	6.4279	6	0.317555802	0	26.74808268	1	0
Tomarata_Sediment_8_A	Tomarata	Sediment	8	A	0	0	0	0	0	0	0	0	0.161032416	0.161032416	0	0	T1-8A	18/11/2018	5.4	Littoral	174.647992	36.19256	5.8858	6	0.224589134	0	0	1	0
Tomarata_Sediment_8_B	Tomarata	Sediment	8	B	0	1	NA	NA	NA	NA	0	0.056663244	0.169771262	0.270648331	0	0.002379801	T1-8B	18/11/2018	5.4	Littoral	174.647992	36.19256	6.3338	7	0.224589134	0	14.90436382	1	0
Tomarata_Sediment_9_A	Tomarata	Sediment	9	A	0	0	0	0	0	0	0	0	0.166059956	0.166059956	0	0	T1-9A	18/11/2018	5.1	Littoral	174.648659	36.19349	4.9044	7	0.221959612	0	0	1	0
Tomarata_Sediment_9_B	Tomarata	Sediment	9	B	0	1	NA	NA	NA	NA	0	0.053397056	0.159984812	0.255046189	0	0.002242628	T1-9B	18/11/2018	5.1	Littoral	174.648659	36.19349	6.8901	7	0.221959612	0	13.06420318	1	0
Tomarata_Sediment_10_A	Tomarata	Sediment	10	A	0	0	0	0	0	0	0	0	0.168015152	0.168015152	0	0	T1-10A	18/11/2018	4.7	Littoral	174.650321	36.194415	3.644	7	0.261234866	0	0	0	0
Tomarata_Sediment_10_B	Tomarata	Sediment	10	B	0	0	NA	NA	NA	NA	0	0	0.160304978	0.160304978	0	0	T1-10B	18/11/2018	4.7	Littoral	174.650321	36.194415	5.3521	7	0.261234866	0	0	0	0
Tomarata_Sediment_11_A	Tomarata	Sediment	11	A	0	0	0	0	0	0	0	0	0.173191428	0.173191428	0	0	T1-11A	18/11/2018	4.7	Littoral	174.651447	36.194456	5.0978	7	0.258896165	0	0	0	0
Tomarata_Sediment_11_B	Tomarata	Sediment	11	B	0	0	NA	NA	NA	NA	0	0	0.182801235	0.182801235	0	0	T1-11B	18/11/2018	4.7	Littoral	174.651447	36.194456	3.6617	7	0.258896165	0	0	0	0
Tomarata_Sediment_12_A	Tomarata	Sediment	12	A	0	0	0	0	0	0	0	0	0.178642496	0.178642496	0	0	T1-12A	18/11/2018	4.8	Littoral	174.650497	36.193468	3.8035	7	0.254659832	0	0	0	0
Tomarata_Sediment_12_B	Tomarata	Sediment	12	B	0	0	NA	NA	NA	NA	0	0	0.163267747	0.163267747	0	0	T1-12B	18/11/2018	4.8	Littoral	174.650497	36.193468	4.7822	7	0.254659832	0	0	0	0
Tomarata_Sediment_13_A	Tomarata	Sediment	13	A	0	0	0	0	0	0	0	0	0.165459707	0.165459707	0	0	T1-13A	18/11/2018	5.6	Littoral	174.648753	36.192437	4.3018	7	0.233190891	0	0	0	0
Tomarata_Sediment_13_B	Tomarata	Sediment	13	B	0	0	NA	NA	NA	NA	0	0	0.162350267	0.162350267	0	0	T1-13B	18/11/2018	5.6	Littoral	174.648753	36.192437	4.1586	7	0.233190891	0	0	0	0
Tomarata_Sediment_14_A	Tomarata	Sediment	14	A	0	0	0	0	0	0	0	0	0.168191507	0.168191507	0	0	T1-14A	18/11/2018	5.2	Littoral	174.649436	36.193384	3.992	7	0.250114126	0	0	0	0
Tomarata_Sediment_14_B	Tomarata	Sediment	14	B	0	0	NA	NA	NA	NA	0	0	0.167027876	0.167027876	0	0	T1-14B	18/11/2018	5.2	Littoral	174.649436	36.193384	3.9096	7	0.250114126	0	0	0	0
Tomarata_Water_1_A	Tomarata	Water	1	A	0	0	0	0	0	0	0	0	0.156901151	0.156901151	0	0	T1-1A-1	18/11/2018	2.8	Pelagic	174.647397	36.192425	500	NA	0.20148172	0	0	0	0
Tomarata_Water_1_B	Tomarata	Water	1	B	0	0	0	0	0	0	0	0	0.180879369	0.180879369	0	0	T1-1B-1	18/11/2018	2.8	Pelagic	174.647397	36.192425	500	NA	0.20148172	0	0	0	0
Tomarata_Water_2_A	Tomarata	Water	2	A	0	0	0	0	0	0	0	0	0.198815778	0.198815778	0	0	T1-2A-1	18/11/2018	2.7	Pelagic	174.648225	36.193903	500	NA	0.148903718	0	0	0	0
Tomarata_Water_2_B	Tomarata	Water	2	B	0	0	NA	NA	NA	NA	0	0	0.168998577	0.168998577	0	0	T1-2B-1	18/11/2018	2.7	Pelagic	174.648225	36.193903	500	NA	0.148903718	0	0	0	0
Tomarata_Water_3_A	Tomarata	Water	3	A	0	0	0	0	0	0	0	0	0.161420882	0.161420882	0	0	T1-3A-1	18/11/2018	3.7	Pelagic	174.650371	36.195467	500	NA	0.147827796	0	0	0	0
Tomarata_Water_3_B	Tomarata	Water	3	B	0	0	NA	NA	NA	NA	0	0	0.157525212	0.157525212	0	0	T1-3B-1	18/11/2018	3.7	Pelagic	174.650371	36.195467	500	NA	0.147827796	0	0	0	0
Tomarata_Water_4_A	Tomarata	Water	4	A	0	0	0	0	0	0	0	0	0.169844866	0.169844866	0	0	T1-4A-1	18/11/2018	2.9	Pelagic	174.653085	36.19456	500	NA	0.194408681	0	0	0	0
Tomarata_Water_4_B	Tomarata	Water	4	B	0	0	NA	NA	NA	NA	0	0	0.150870234	0.150870234	0	0	T1-4B-1	18/11/2018	2.9	Pelagic	174.653085	36.19456	500	NA	0.194408681	0	0	0	0
Tomarata_Water_5_A	Tomarata	Water	5	A	0	0	0	0	0	0	0	0	0.158069178	0.158069178	0	0	T1-5A-1	18/11/2018	3.1	Pelagic	174.651452	36.192695	500	NA	1.562859248	0	0	0	0
Tomarata_Water_5_B	Tomarata	Water	5	B	0	0	NA	NA	NA	NA	0	0	0.163154379	0.163154379	0	0	T1-5B-1	18/11/2018	3.1	Pelagic	174.651452	36.192695	500	NA	1.562859248	0	0	0	0
Tomarata_Water_6_A	Tomarata	Water	6	A	0	0	0	0	0	0	0	0	0.181406826	0.181406826	0	0	T1-6A-1	18/11/2018	5.1	Pelagic	174.650307	36.192335	500	NA	0.536243585	0	0	1	0
Tomarata_Water_6_B	Tomarata	Water	6	B	0	1	NA	NA	NA	NA	0	0.083574649	0.167196523	0.311818518	0	0.009591414	T1-6B-1	18/11/2018	5.1	Pelagic	174.650307	36.192335	500	NA	0.536243585	0	0.062541696	1	0
Tomarata_Water_7_A	Tomarata	Water	7	A	0	0	0	0	0	0	0	0	0.159082234	0.159082234	0	0	T1-7A-1	18/11/2018	4	Pelagic	174.648156	36.191705	500	NA	0.317555802	0	0	0	0
Tomarata_Water_7_B	Tomarata	Water	7	B	0	0	NA	NA	NA	NA	0	0	0.159528643	0.159528643	0	0	T1-7B-1	18/11/2018	4	Pelagic	174.648156	36.191705	500	NA	0.317555802	0	0	0	0
Tomarata_Water_8_A	Tomarata	Water	8	A	0	0	0	0	0	0	0	0	0.164625093	0.164625093	0	0	T1-8A-1	18/11/2018	5.4	Littoral	174.647992	36.19256	500	NA	0.224589134	0	0	0	0
Tomarata_Water_8_B	Tomarata	Water	8	B	0	0	NA	NA	NA	NA	0	0	0.177882224	0.177882224	0	0	T1-8B-1	18/11/2018	5.4	Littoral	174.647992	36.19256	500	NA	0.224589134	0	0	0	0
Tomarata_Water_9_A	Tomarata	Water	9	A	0	0	0	0	0	0	0	0	0.160013869	0.160013869	0	0	T1-9A-1	18/11/2018	5.1	Littoral	174.648659	36.19349	500	NA	0.221959612	0	0	0	0
Tomarata_Water_9_B	Tomarata	Water	9	B	0	0	NA	NA	NA	NA	0	0	0.16958338	0.16958338	0	0	T1-9B-1	18/11/2018	5.1	Littoral	174.648659	36.19349	500	NA	0.221959612	0	0	0	0
Tomarata_Water_10_A	Tomarata	Water	10	A	0	0	0	0	0	0	0	0	0.161887974	0.161887974	0	0	T1-10A-1	18/11/2018	4.7	Littoral	174.650321	36.194415	500	NA	0.261234866	0	0	0	0
Tomarata_Water_10_B	Tomarata	Water	10	B	0	0	NA	NA	NA	NA	0	0	0.16335097	0.16335097	0	0	T1-10B-1	18/11/2018	4.7	Littoral	174.650321	36.194415	500	NA	0.261234866	0	0	0	0
Tomarata_Water_11_A	Tomarata	Water	11	A	0	1	0	0	0	0	0	0.053309327	0.159721978	0.254627139	0	0.002238943	T1-11A-1	18/11/2018	4.7	Littoral	174.651447	36.194456	500	NA	0.258896165	0	0.039893146	1	0
Tomarata_Water_11_B	Tomarata	Water	11	B	0	0	NA	NA	NA	NA	0	0	0.155612707	0.155612707	0	0	T1-11B-1	18/11/2018	4.7	Littoral	174.651447	36.194456	500	NA	0.258896165	0	0	1	0
Tomarata_Water_12_A	Tomarata	Water	12	A	0	0	0	0	1	27	0	0	0.169861242	0.169861242	0	0	T1-12A-1	18/11/2018	4.8	Littoral	174.650497	36.193468	500	NA	0.254659832	0	0	0	0
Tomarata_Water_12_B	Tomarata	Water	12	B	0	0	NA	NA	NA	NA	0	0	0.164195627	0.164195627	0	0	T1-12B-1	18/11/2018	4.8	Littoral	174.650497	36.193468	500	NA	0.254659832	0	0	0	0
Tomarata_Water_13_A	Tomarata	Water	13	A	1	0	0	0	0	0	0.052638551	0	0.251422965	0.157712147	0.002210772	0	T1-13A-1	18/11/2018	5.6	Littoral	174.648753	36.192437	500	NA	0.233190891	0.039391182	0	0	1
Tomarata_Water_13_B	Tomarata	Water	13	B	0	0	NA	NA	NA	NA	0	0	0.172602604	0.172602604	0	0	T1-13B-1	18/11/2018	5.6	Littoral	174.648753	36.192437	500	NA	0.233190891	0	0	0	1
Tomarata_Water_14_A	Tomarata	Water	14	A	0	0	0	0	0	0	0	0	0.159168437	0.159168437	0	0	T1-14A-1	18/11/2018	5.2	Littoral	174.649436	36.193384	500	NA	0.250114126	0	0	0	0
Tomarata_Water_14_B	Tomarata	Water	14	B	0	0	NA	NA	NA	NA	0	0	0.16196236	0.16196236	0	0	T1-14B-1	18/11/2018	5.2	Littoral	174.649436	36.193384	500	NA	0.250114126	0	0	0	0
Waitawa_Sediment_1_A	Waitawa	Sediment	1	A	1	0	0	0	0	0	0.205757603	0	0.485182583	0.154109076	0.062083568	0	W1-1A	13/10/2019	6.5	Pelagic	1783612	5489617	6.2394	3	0.167068758	73.85551217	0	0	1
Waitawa_Sediment_1_B	Waitawa	Sediment	1	B	0	0	NA	NA	NA	NA	0	0	0.155092329	0.155092329	0	0	W1-1B	13/10/2019	6.5	Pelagic	1783612	5489617	6.82	4	0.167068758	0	0	0	1
Waitawa_Sediment_2_A	Waitawa	Sediment	2	A	0	0	0	0	0	0	0	0	0.167655513	0.167655513	0	0	W2-2A	13/10/2019	6.5	Pelagic	1783557	5489575	5.6622	3	0.126845638	0	0	0	1
Waitawa_Sediment_2_B	Waitawa	Sediment	2	B	1	0	NA	NA	NA	NA	0.056808939	0	0.271344379	0.170207828	0.00238592	0	W2-2B	13/10/2019	6.5	Pelagic	1783557	5489575	6.2703	4	0.126845638	26.72501244	0	0	1
Waitawa_Sediment_3_A	Waitawa	Sediment	3	A	0	1	1	8	0	0	0	0.103818439	0.155523434	0.332562804	0	0.015727906	W3-3A	13/10/2019	6.8	Pelagic	1783460	5489537	5.7482	3	0.136684783	0	49.44103476	1	0
Waitawa_Sediment_3_B	Waitawa	Sediment	3	B	0	0	NA	NA	NA	NA	0	0	0.172101284	0.172101284	0	0	W3-3B	13/10/2019	6.8	Pelagic	1783460	5489537	6.0673	4	0.136684783	0	0	1	0
Waitawa_Sediment_4_A	Waitawa	Sediment	4	A	1	0	0	0	0	0	0.108781375	0	0.348462254	0.162958249	0.016479732	0	W4-4A	13/10/2019	6.9	Pelagic	1783350	5489545	5.8075	3	0.147924113	47.3796062	0	1	2
Waitawa_Sediment_4_B	Waitawa	Sediment	4	B	1	1	NA	NA	NA	NA	0.32544139	0.271194905	0.665298283	0.589386165	0.127453819	0.095345005	W4-4B	13/10/2019	6.9	Pelagic	1783350	5489545	5.3773	4	0.147924113	153.0857058	127.56848	1	2
Waitawa_Sediment_5_A	Waitawa	Sediment	5	A	1	0	0	0	0	0	0.108150387	0	0.343986944	0.161866173	0.020399667	0	W5-5A	13/10/2019	7	Pelagic	1783261	5489558	6.4055	3	0.148227712	42.61973374	0	0	1
Waitawa_Sediment_5_B	Waitawa	Sediment	5	B	0	0	NA	NA	NA	NA	0	0	0.154860646	0.154860646	0	0	W5-5B	13/10/2019	7	Pelagic	1783261	5489558	5.6428	4	0.148227712	0	0	0	1
Waitawa_Sediment_6_A	Waitawa	Sediment	6	A	1	0	0	0	0	0	0.108738259	0	0.343220957	0.160269097	0.020752722	0	W6-6A	13/10/2019	4.5	Pelagic	1783180	5489443	6.0526	3	0.144906913	46.38914756	0	1	2
Waitawa_Sediment_6_B	Waitawa	Sediment	6	B	1	1	NA	NA	NA	NA	0.106752925	0.160133019	0.341963798	0.424453557	0.016172444	0.038002931	W6-6B	13/10/2019	4.5	Pelagic	1783180	5489443	5.6702	4	0.144906913	48.61355666	72.92198872	1	2
Waitawa_Sediment_7_A	Waitawa	Sediment	7	A	1	0	0	0	0	0	0.163130581	0	0.432399929	0.162913069	0.038714278	0	W7-7A	13/10/2019	6.5	Pelagic	1783320	5489380	6.1359	3	0.138189244	71.98598705	0	1	1
Waitawa_Sediment_7_B	Waitawa	Sediment	7	B	0	1	NA	NA	NA	NA	0	0.052752281	0.158052907	0.251966231	0	0.002215548	W7-7B	13/10/2019	6.5	Pelagic	1783320	5489380	6.4051	4	0.138189244	0	22.30006776	1	1
Waitawa_Sediment_8_A	Waitawa	Sediment	8	A	1	0	0	0	0	0	0.055392748	0	0.264579281	0.16596447	0.002326443	0	W8-8A	13/10/2019	2.5	Littoral	1783476	5489295	8.1875	4	0.690032859	3.668570932	0	1	2
Waitawa_Sediment_8_B	Waitawa	Sediment	8	B	1	1	NA	NA	NA	NA	0.053115951	0.051969862	0.25370349	0.248228789	0.002230822	0.002182688	W8-8B	13/10/2019	2.5	Littoral	1783476	5489295	7.0125	4	0.690032859	4.107214742	4.018592896	1	2
Waitawa_Sediment_9_A	Waitawa	Sediment	9	A	1	1	0	0	1	3	0.571244609	0.169797074	0.955870569	0.437976033	0.335331775	0.051495552	W9-9A	13/10/2019	1.8	Littoral	1783125	5489401	6.765	4	0.135440181	233.2769793	69.33938264	2	2
Waitawa_Sediment_9_B	Waitawa	Sediment	9	B	1	1	NA	NA	NA	NA	7.094080448	0.116910525	8.358798981	0.37450543	5.830721378	0.017711198	W9-9B	13/10/2019	1.8	Littoral	1783125	5489401	5.9187	4	0.135440181	3311.214774	54.56885644	2	2
Waitawa_Sediment_10_A	Waitawa	Sediment	10	A	1	1	0	0	0	0	1.106797814	0.331930012	1.66828692	0.678564906	0.688250482	0.12999475	W10-10A	13/10/2019	2.9	Littoral	1783227	5489625	4.1587	4	0.232356583	428.5690596	128.5283828	1	1
Waitawa_Sediment_10_B	Waitawa	Sediment	10	B	0	0	NA	NA	NA	NA	0	0	0.156845286	0.156845286	0	0	W10-10B	13/10/2019	2.9	Littoral	1783227	5489625	5.0122	4	0.232356583	0	0	1	1
Waitawa_Sediment_11_A	Waitawa	Sediment	11	A	1	1	0	0	0	0	0.156309983	0.081379337	0.412185833	0.301098772	0.046335028	0.009515437	W11-11A	13/10/2019	2.7	Littoral	1783633	5489786	8.4511	4	0.744347826	9.297424191	4.84049836	1	1
Waitawa_Sediment_11_B	Waitawa	Sediment	11	B	0	0	NA	NA	NA	NA	0	0	0.171606198	0.171606198	0	0	W11-11B	13/10/2019	2.7	Littoral	1783633	5489786	7.7662	4	0.744347826	0	0	1	1
Waitawa_Sediment_12_A	Waitawa	Sediment	12	A	1	0	1	74	1	9	6.08823514	0	7.254592657	0.173728839	4.92303896	0	W12-12A	13/10/2019	2.6	Littoral	1783671	5489863	3.5194	4	0.544871795	1187.937399	0	0	1
Waitawa_Sediment_12_B	Waitawa	Sediment	12	B	0	0	NA	NA	NA	NA	0	0	0.164786726	0.164786726	0	0	W12-12B	13/10/2019	2.6	Littoral	1783671	5489863	6.0675	4	0.544871795	0	0	0	1
Waitawa_Sediment_13_A	Waitawa	Sediment	13	A	0	0	0	0	1	9	0	0	0.174555182	0.174555182	0	0	W13-13A	13/10/2019	2.2	Littoral	1783772	5489609	8.2113	4	0.320728614	0	0	1	1
Waitawa_Sediment_13_B	Waitawa	Sediment	13	B	1	1	NA	NA	NA	NA	0.090515347	0.524661426	0.334104985	0.929015041	0.010639321	0.277174112	W13-13B	13/10/2019	2.2	Littoral	1783772	5489609	6.5904	5	0.320728614	16.02277867	92.87412778	1	1
Waitawa_Sediment_14_A	Waitawa	Sediment	14	A	1	1	1	2	0	0	0.761223257	0.507427454	1.281231642	0.950273335	0.405607283	0.229710683	W14-14A	13/10/2019	2.7	Littoral	1783874	5489647	6.9258	4	0.734497389	55.99083459	37.32319839	2	2
Waitawa_Sediment_14_B	Waitawa	Sediment	14	B	1	1	NA	NA	NA	NA	0.271620661	0.597648263	0.590311646	1.027653813	0.095494673	0.308565885	W14-14B	13/10/2019	2.7	Littoral	1783874	5489647	6.3993	NA	0.734497389	21.62246337	47.57601143	2	2
Waitawa_Water_1_A	Waitawa	Water	1	A	1	1	1	10	1	10	1.009316564	1.177620292	1.553248644	1.758621216	0.610252678	0.741426885	W1-1A-1	13/10/2019	6.5	Pelagic	1783612	5489617	500	NA	0.167068758	0.755305229	0.881252519	2	2
Waitawa_Water_1_B	Waitawa	Water	1	B	1	1	NA	NA	NA	NA	0.795988262	1.251080513	1.292388916	1.852129102	0.446710527	0.796841383	W1-1B-1	13/10/2019	6.5	Pelagic	1783612	5489617	500	NA	0.167068758	0.595664549	0.936225251	2	2
Waitawa_Water_2_A	Waitawa	Water	2	A	1	1	0	0	1	52	0.386715233	0.939386189	0.753217578	1.462673187	0.164283201	0.558954895	W2-2A-1	13/10/2019	6.5	Pelagic	1783557	5489575	500	NA	0.126845638	0.289391899	0.702973998	2	2
Waitawa_Water_2_B	Waitawa	Water	2	B	1	1	NA	NA	NA	NA	0.733654022	0.564308643	1.211621642	0.994154811	0.401816428	0.280935436	W2-2B-1	13/10/2019	6.5	Pelagic	1783557	5489575	500	NA	0.126845638	0.54901776	0.422290968	2	2
Waitawa_Water_3_A	Waitawa	Water	3	A	1	1	0	0	0	0	0.408203125	0.408203125	0.795077145	0.795077145	0.173410699	0.173410699	W3-3A-1	13/10/2019	6.8	Pelagic	1783460	5489537	500	NA	0.136684783	0.305472005	0.305472005	2	2
Waitawa_Water_3_B	Waitawa	Water	3	B	1	1	NA	NA	NA	NA	0.299745381	0.419664919	0.651444018	0.817405581	0.105381764	0.17827934	W3-3B-1	13/10/2019	6.8	Pelagic	1783460	5489537	500	NA	0.136684783	0.22430946	0.314049248	2	2
Waitawa_Water_4_A	Waitawa	Water	4	A	1	1	1	39	1	29	0.221578419	0.276979536	0.522493303	0.601959646	0.066856891	0.097378574	W4-4A-1	13/10/2019	6.9	Pelagic	1783350	5489545	500	NA	0.147924113	0.165814517	0.207273019	2	2
Waitawa_Water_4_B	Waitawa	Water	4	B	1	1	NA	NA	NA	NA	0.171902284	0.229208633	0.45565331	0.540488124	0.04079587	0.069159001	W4-4B-1	13/10/2019	6.9	Pelagic	1783350	5489545	500	NA	0.147924113	0.128640209	0.17152446	2	2
Waitawa_Water_5_A	Waitawa	Water	5	A	1	0	1	17	1	29	0.202829816	0	0.50488019	0.174610123	0.055345446	0	W5-5A-5	13/10/2019	7	Pelagic	1783261	5489558	500	NA	0.148227712	0.151784312	0	1	1
Waitawa_Water_5_B	Waitawa	Water	5	B	0	1	NA	NA	NA	NA	0	0.113351054	0.169803947	0.363101959	0	0.017171983	W5-5B-5	13/10/2019	7	Pelagic	1783261	5489558	500	NA	0.148227712	0	0.084824372	1	1
Waitawa_Water_6_A	Waitawa	Water	6	A	1	1	0	0	1	64	0.173456773	0.173456773	0.459774226	0.459774226	0.041164763	0.041164763	W6-6A-6	13/10/2019	4.5	Pelagic	1783180	5489443	500	NA	0.144906913	0.129803485	0.129803485	2	2
Waitawa_Water_6_B	Waitawa	Water	6	B	1	1	NA	NA	NA	NA	0.059503354	0.238031477	0.284215152	0.561295807	0.00249908	0.071820922	W6-6B-6	13/10/2019	4.5	Pelagic	1783180	5489443	500	NA	0.144906913	0.044528343	0.178126889	2	2
Waitawa_Water_7_A	Waitawa	Water	7	A	1	1	0	0	1	92	0.125450045	0.250913471	0.401863724	0.591676891	0.019004822	0.075707503	W7-7A-7	13/10/2019	6.5	Pelagic	1783320	5489380	500	NA	0.138189244	0.09387845	0.187766914	2	2
Waitawa_Water_7_B	Waitawa	Water	7	B	1	1	NA	NA	NA	NA	0.11125017	0.333782077	0.356371433	0.682351649	0.016853726	0.130720034	W7-7B-7	13/10/2019	6.5	Pelagic	1783320	5489380	500	NA	0.138189244	0.083252211	0.249780254	2	2
Waitawa_Water_8_A	Waitawa	Water	8	A	1	1	1	32	1	23	0.101731305	0.570094913	0.355953773	1.022014737	0.016213708	0.276633526	W8-8A-8	13/10/2019	2.5	Littoral	1783476	5489295	500	NA	0.690032859	0.076128927	0.426621027	2	1
Waitawa_Water_8_B	Waitawa	Water	8	B	0	1	NA	NA	NA	NA	0	0.695999205	0.173729241	1.171429276	0	0.370858341	W8-8B-8	13/10/2019	2.5	Littoral	1783476	5489295	500	NA	0.690032859	0	0.520839405	2	1
Waitawa_Water_9_A	Waitawa	Water	9	A	1	1	1	36	1	10	1.296172142	1.361018419	1.953812599	2.032580376	0.805986404	0.856869102	W9-9A-9	13/10/2019	1.8	Littoral	1783125	5489401	500	NA	0.135440181	0.96996882	1.01849545	2	2
Waitawa_Water_9_B	Waitawa	Water	9	B	1	1	NA	NA	NA	NA	0.71405834	0.416481346	1.201830864	0.811203718	0.380479634	0.17692706	W9-9B-9	13/10/2019	1.8	Littoral	1783125	5489401	500	NA	0.135440181	0.534353658	0.311666874	2	2
Waitawa_Water_10_A	Waitawa	Water	10	A	0	1	0	0	1	24	0	0.057380451	0.171920226	0.274074331	0	0.002409923	W10-10A-10	13/10/2019	2.9	Littoral	1783227	5489625	500	NA	0.232356583	0	0.042939704	2	1
Waitawa_Water_10_B	Waitawa	Water	10	B	1	1	NA	NA	NA	NA	0.055125955	0.055125955	0.263304859	0.263304859	0.002315238	0.002315238	W10-10B-10	13/10/2019	2.9	Littoral	1783227	5489625	500	NA	0.232356583	0.04125259	0.04125259	2	1
Waitawa_Water_11_A	Waitawa	Water	11	A	1	0	1	40	0	0	0.417093098	0	0.812395394	0.178497747	0.177186906	0	W11-11A-11	13/10/2019	2.7	Littoral	1783633	5489786	500	NA	0.744347826	0.312124668	0	1	2
Waitawa_Water_11_B	Waitawa	Water	11	B	1	1	NA	NA	NA	NA	0.678537309	0.169597641	1.142033577	0.449543774	0.361555129	0.040248964	W11-11B-11	13/10/2019	2.7	Littoral	1783633	5489786	500	NA	0.744347826	0.507772086	0.126915568	1	2
Waitawa_Water_12_A	Waitawa	Water	12	A	1	1	1	7	1	44	0.83760643	0.575790405	1.320862532	0.990062594	0.48971796	0.29728204	W12-12A-12	13/10/2019	2.6	Littoral	1783671	5489863	500	NA	0.544871795	0.626808812	0.430883153	2	2
Waitawa_Water_12_B	Waitawa	Water	12	B	1	1	NA	NA	NA	NA	0.453535318	0.340135098	0.849331081	0.695341051	0.205316439	0.133207858	W12-12B-12	13/10/2019	2.6	Littoral	1783671	5489863	500	NA	0.544871795	0.339395596	0.254534432	2	2
Waitawa_Water_13_A	Waitawa	Water	13	A	1	1	1	2	1	28	0.406109631	1.218749642	0.790998876	1.820058346	0.172521442	0.767316878	W13-13A-13	13/10/2019	2.2	Littoral	1783772	5489609	500	NA	0.320728614	0.303905374	0.912030982	2	2
Waitawa_Water_13_B	Waitawa	Water	13	B	1	1	NA	NA	NA	NA	0.172389284	1.897672772	0.456944317	2.623622894	0.040911432	1.320053697	W13-13B-13	13/10/2019	2.2	Littoral	1783772	5489609	500	NA	0.320728614	0.129004648	1.420091791	2	2
Waitawa_Water_14_A	Waitawa	Water	14	A	1	1	0	0	0	0	1.018044949	0.778425634	1.585178494	1.285577536	0.605750322	0.426333815	W14-14A-14	13/10/2019	2.7	Littoral	1783874	5489647	500	NA	0.734497389	0.76183697	0.582521849	2	2
Waitawa_Water_14_B	Waitawa	Water	14	B	1	1	NA	NA	NA	NA	0.232607499	0.407093316	0.548503995	0.792915165	0.070184469	0.172939286	W14-14B-14	13/10/2019	2.7	Littoral	1783874	5489647	500	NA	0.734497389	0.174067945	0.304641498	2	2
