# Supplementary material for: Optimal sample type and number vary in small shallow lakes when targeting non-native fish environmental DNA
Source: PeerJ. 2023 May 2;11:e15210. doi: 10.7717/peerj.15210 (PMC10162041; doi:10.7717/peerj.15210)
Supplement: Supplemental Information 3 — Concentrations were obtained through droplet digital PCR. Code used for calculation available on GitHub [file peerj-11-15210-s003.csv]

Well	Sample description 1	Sample description 2	Calc.Conc	Theor.Measured.Conc	Target	Measured.Conc	Status	Experiment	SampleType	TargetType	Supermix	DyeName(s)	Accepted Droplets	Positives	Negatives
A01	perch_rudd_dilutionseries	Perch 1ng/uL	1	26.4746	Fam	26.86761093	Manual	DQ	Unknown	Perch	ddPCR Supermix for Probes (No dUTP)	FAM	19576	442	19134
A01	perch_rudd_dilutionseries	Rudd 1ng/uL	1	188.6194	Hex	188.7690735	Manual	DQ	Unknown	Rudd	ddPCR Supermix for Probes (No dUTP)	HEX	19576	2902	16674
A02	perch_rudd_dilutionseries	Perch 1ng/uL	1	26.4746	Fam	26.25051498	Manual	DQ	Unknown	Perch	ddPCR Supermix for Probes (No dUTP)	FAM	19895	439	19456
A02	perch_rudd_dilutionseries	Rudd 1ng/uL	1	188.6194	Hex	191.4596558	Manual	DQ	Unknown	Rudd	ddPCR Supermix for Probes (No dUTP)	HEX	19895	2988	16907
A03	perch_rudd_dilutionseries	Perch 1ng/uL	1	26.4746	Fam	26.30566788	Manual	DQ	Unknown	Perch	ddPCR Supermix for Probes (No dUTP)	FAM	20306	449	19857
A03	perch_rudd_dilutionseries	Rudd 1ng/uL	1	188.6194	Hex	185.6295319	Manual	DQ	Unknown	Rudd	ddPCR Supermix for Probes (No dUTP)	HEX	20306	2964	17342
B01	perch_rudd_dilutionseries	Perch 0.1ng/uL	0.1	2.64746	Fam	3.284221172	Manual	DQ	Unknown	Perch	ddPCR Supermix for Probes (No dUTP)	FAM	20447	57	20390
B01	perch_rudd_dilutionseries	Rudd 0.1ng/uL	0.1	18.86194	Hex	17.68115807	Manual	DQ	Unknown	Rudd	ddPCR Supermix for Probes (No dUTP)	HEX	20447	305	20142
B02	perch_rudd_dilutionseries	Perch 0.1ng/uL	0.1	2.64746	Fam	3.250944853	Manual	DQ	Unknown	Perch	ddPCR Supermix for Probes (No dUTP)	FAM	20656	57	20599
B02	perch_rudd_dilutionseries	Rudd 0.1ng/uL	0.1	18.86194	Hex	18.5419445	Manual	DQ	Unknown	Rudd	ddPCR Supermix for Probes (No dUTP)	HEX	20656	323	20333
B03	perch_rudd_dilutionseries	Perch 0.1ng/uL	0.1	2.64746	Fam	2.900303602	Manual	DQ	Unknown	Perch	ddPCR Supermix for Probes (No dUTP)	FAM	20713	51	20662
B03	perch_rudd_dilutionseries	Rudd 0.1ng/uL	0.1	18.86194	Hex	19.29857063	Manual	DQ	Unknown	Rudd	ddPCR Supermix for Probes (No dUTP)	HEX	20713	337	20376
C01	perch_rudd_dilutionseries	Perch 0.01ng/uL	0.01	0.264746	Fam	0.341302752	Manual	DQ	Unknown	Perch	ddPCR Supermix for Probes (No dUTP)	FAM	20685	6	20679
C01	perch_rudd_dilutionseries	Rudd 0.01ng/uL	0.01	1.886194	Hex	1.82142663	Manual	DQ	Unknown	Rudd	ddPCR Supermix for Probes (No dUTP)	HEX	20685	32	20653
C02	perch_rudd_dilutionseries	Perch 0.01ng/uL	0.01	0.264746	Fam	0.112715743	Manual	DQ	Unknown	Perch	ddPCR Supermix for Probes (No dUTP)	FAM	20876	2	20874
C02	perch_rudd_dilutionseries	Rudd 0.01ng/uL	0.01	1.886194	Hex	1.40972352	Manual	DQ	Unknown	Rudd	ddPCR Supermix for Probes (No dUTP)	HEX	20876	25	20851
C03	perch_rudd_dilutionseries	Perch 0.01ng/uL	0.01	0.264746	Fam	0.230929539	Manual	DQ	Unknown	Perch	ddPCR Supermix for Probes (No dUTP)	FAM	20380	4	20376
C03	perch_rudd_dilutionseries	Rudd 0.01ng/uL	0.01	1.886194	Hex	1.617459536	Manual	DQ	Unknown	Rudd	ddPCR Supermix for Probes (No dUTP)	HEX	20380	28	20352
D01	perch_rudd_dilutionseries	Perch 0.001ng/uL	0.001	0.0264746	Fam	0	Manual	DQ	Unknown	Perch	ddPCR Supermix for Probes (No dUTP)	FAM	20809	0	20809
D01	perch_rudd_dilutionseries	Rudd 0.001ng/uL	0.001	0.1886194	Hex	0.056537982	Manual	DQ	Unknown	Rudd	ddPCR Supermix for Probes (No dUTP)	HEX	20809	1	20808
D02	perch_rudd_dilutionseries	Perch 0.001ng/uL	0.001	0.0264746	Fam	0.057730969	Manual	DQ	Unknown	Perch	ddPCR Supermix for Probes (No dUTP)	FAM	20379	1	20378
D02	perch_rudd_dilutionseries	Rudd 0.001ng/uL	0.001	0.1886194	Hex	0.173201412	Manual	DQ	Unknown	Rudd	ddPCR Supermix for Probes (No dUTP)	HEX	20379	3	20376
D03	perch_rudd_dilutionseries	Perch 0.001ng/uL	0.001	0.0264746	Fam	0.059177112	Manual	DQ	Unknown	Perch	ddPCR Supermix for Probes (No dUTP)	FAM	19881	1	19880
D03	perch_rudd_dilutionseries	Rudd 0.001ng/uL	0.001	0.1886194	Hex	0.118357196	Manual	DQ	Unknown	Rudd	ddPCR Supermix for Probes (No dUTP)	HEX	19881	2	19879
E01	perch_rudd_dilutionseries	Perch 0.0001ng/uL	0.0001	0.00264746	Fam	0	Manual	DQ	Unknown	Perch	ddPCR Supermix for Probes (No dUTP)	FAM	21383	0	21383
E01	perch_rudd_dilutionseries	Rudd 0.0001ng/uL	0.0001	0.01886194	Hex	0.110043079	Manual	DQ	Unknown	Rudd	ddPCR Supermix for Probes (No dUTP)	HEX	21383	2	21381
E02	perch_rudd_dilutionseries	Perch 0.0001ng/uL	0.0001	0.00264746	Fam	0	Manual	DQ	Unknown	Perch	ddPCR Supermix for Probes (No dUTP)	FAM	20340	0	20340
E02	perch_rudd_dilutionseries	Rudd 0.0001ng/uL	0.0001	0.01886194	Hex	0	Manual	DQ	Unknown	Rudd	ddPCR Supermix for Probes (No dUTP)	HEX	20340	0	20340
E03	perch_rudd_dilutionseries	Perch 0.0001ng/uL	0.0001	0.00264746	Fam	0	Manual	DQ	Unknown	Perch	ddPCR Supermix for Probes (No dUTP)	FAM	20670	0	20670
E03	perch_rudd_dilutionseries	Rudd 0.0001ng/uL	0.0001	0.01886194	Hex	0.056918193	Manual	DQ	Unknown	Rudd	ddPCR Supermix for Probes (No dUTP)	HEX	20670	1	20669
F01	perch_rudd_dilutionseries	Perch 0.00001ng/uL	0.00001	0.000264746	Fam	0	Manual	DQ	Unknown	Perch	ddPCR Supermix for Probes (No dUTP)	FAM	20854	0	20854
F01	perch_rudd_dilutionseries	Rudd 0.00001ng/uL	0.00001	0.001886194	Hex	0	Manual	DQ	Unknown	Rudd	ddPCR Supermix for Probes (No dUTP)	HEX	20854	0	20854
F02	perch_rudd_dilutionseries	Perch 0.00001ng/uL	0.00001	0.000264746	Fam	0	Manual	DQ	Unknown	Perch	ddPCR Supermix for Probes (No dUTP)	FAM	21331	0	21331
F02	perch_rudd_dilutionseries	Rudd 0.00001ng/uL	0.00001	0.001886194	Hex	0	Manual	DQ	Unknown	Rudd	ddPCR Supermix for Probes (No dUTP)	HEX	21331	0	21331
F03	perch_rudd_dilutionseries	Perch 0.00001ng/uL	0.00001	0.000264746	Fam	0	Manual	DQ	Unknown	Perch	ddPCR Supermix for Probes (No dUTP)	FAM	21161	0	21161
F03	perch_rudd_dilutionseries	Rudd 0.00001ng/uL	0.00001	0.001886194	Hex	0	Manual	DQ	Unknown	Rudd	ddPCR Supermix for Probes (No dUTP)	HEX	21161	0	21161
G01	perch_rudd_dilutionseries	Perch 0.000001ng/uL	0.000001	2.65E-05	Fam	0	Manual	DQ	Unknown	Perch	ddPCR Supermix for Probes (No dUTP)	FAM	20043	0	20043
G01	perch_rudd_dilutionseries	Rudd 0.000001ng/uL	0.000001	0.000188619	Hex	0	Manual	DQ	Unknown	Rudd	ddPCR Supermix for Probes (No dUTP)	HEX	20043	0	20043
G02	perch_rudd_dilutionseries	Perch 0.000001ng/uL	0.000001	2.65E-05	Fam	0	Manual	DQ	Unknown	Perch	ddPCR Supermix for Probes (No dUTP)	FAM	21353	0	21353
G02	perch_rudd_dilutionseries	Rudd 0.000001ng/uL	0.000001	0.000188619	Hex	0	Manual	DQ	Unknown	Rudd	ddPCR Supermix for Probes (No dUTP)	HEX	21353	0	21353
G03	perch_rudd_dilutionseries	Perch 0.000001ng/uL	0.000001	2.65E-05	Fam	0	Manual	DQ	Unknown	Perch	ddPCR Supermix for Probes (No dUTP)	FAM	20374	0	20374
G03	perch_rudd_dilutionseries	Rudd 0.000001ng/uL	0.000001	0.000188619	Hex	0	Manual	DQ	Unknown	Rudd	ddPCR Supermix for Probes (No dUTP)	HEX	20374	0	20374
H01	perch_rudd_dilutionseries	neg	0	0	Fam	0	Manual	DQ	Unknown	Perch	ddPCR Supermix for Probes (No dUTP)	FAM	21134	0	21134
H01	perch_rudd_dilutionseries	neg	0	0	Hex	0.055668514	Manual	DQ	Unknown	Rudd	ddPCR Supermix for Probes (No dUTP)	HEX	21134	1	21133
H02	perch_rudd_dilutionseries	neg	0	0	Fam	0	Manual	DQ	Unknown	Perch	ddPCR Supermix for Probes (No dUTP)	FAM	19728	0	19728
H02	perch_rudd_dilutionseries	neg	0	0	Hex	0	Manual	DQ	Unknown	Rudd	ddPCR Supermix for Probes (No dUTP)	HEX	19728	0	19728
H03	perch_rudd_dilutionseries	neg	0	0	Fam	0	Manual	DQ	Unknown	Perch	ddPCR Supermix for Probes (No dUTP)	FAM	19392	0	19392
H03	perch_rudd_dilutionseries	neg	0	0	Hex	0	Manual	DQ	Unknown	Rudd	ddPCR Supermix for Probes (No dUTP)	HEX	19392	0	19392
